# Supplementary material for: A mechanistic marker-based screening tool to predict clinical immunogenicity of biologics
Source: Commun Med (Lond). 2023 Dec 8;3:174. doi: 10.1038/s43856-023-00413-7 (PMC10709359; doi:10.1038/s43856-023-00413-7)
Supplement: Supplementary file 3 — Supplementary Data [file 43856_2023_413_MOESM3_ESM.xlsx]

## Sheet: Figure 1
(%) CXCR4+ of CD11c+HLA-DR+ MoDC (Donor 236)
KLH (μg/mL)	Replicates			Mean	SD
0	11.5	10.1	9.64	10.4133	0.968779
5	18.7	21.4	21.2	20.4333	1.50444
20	26	30	30.9	28.9667	2.60832
50	35.4	43.8	39.6	39.6	4.2
100	42.1	50.5	41.3	44.6333	5.0964
500	67.9	65.4	60	64.4333	4.03774
(%) CXCR4+ of CD11c+HLA-DR+ MoDC (Donor 014)
	Replicates			Mean	SD
Untreated	4.94	2.34	1.16	2.81333	1.93394
Tocilizumab	6.31	6.24	4.69	5.74667	0.915769
ATR-107	8.25	9.7	12.1	10.0167	1.94444
HuA33	13.6	16.2	16.7	15.5	1.66433
KLH	11.5	3.58	11.5	8.86	4.57261
LPS	40	38.8	39.1	39.3	0.6245

## Sheet: Fig 1 - Effect Size
	*Control*								*Control*
KLH (μg/mL)	0	5	20	50	100	500			Untreated	Tocilizumab	ATR-107	HuA33	KLH	LPS
Mean	10.4133	20.4333	28.9667	39.6	44.6333	64.4333		Mean	2.81333	5.74667	10.0167	15.5	8.86	39.3
SD	0.968779	1.50444	2.60832	4.2	5.0964	4.03774		SD	1.93394	0.915769	1.94444	1.66433	4.57261	0.6245
Effect Size vs Untreated - Control Group SD								Effect Size vs Untreated - Control Group SD
X1	10.4133	20.4333	28.9667	39.6	44.6333	64.4333		X1	2.81333	5.74667	10.0167	15.5	8.86	39.3
SD1	0.968779	1.50444	2.60832	4.2	5.0964	4.03774		SD1	1.93394	0.915769	1.94444	1.66433	4.57261	0.6245
X2	10.4133	10.4133	10.4133	10.4133	10.4133	10.4133		X2	2.81333	2.81333	2.81333	2.81333	2.81333	2.81333
SD2	0.968779	0.968779	0.968779	0.968779	0.968779	0.968779		SD2	1.93394	1.93394	1.93394	1.93394	1.93394	1.93394
Cohen's d	0	10.3429	19.1512	30.1273	35.3228	55.7609		Cohen's d	0	1.51676	3.72469	6.56	3.1266	18.8665
Effect Size	Small	Large	Large	Large	Large	Large		Effect Size	Small	Large	Large	Large	Large	Large
Effect Size vs Untreated - Pooled SD								Effect Size vs Untreated - Pooled SD
X1	10.4133	20.4333	28.9667	39.6	44.6333	64.4333		X1	2.81333	5.74667	10.0167	15.5	8.86	39.3
SD1	0.968779	1.50444	2.60832	4.2	5.0964	4.03774		SD1	1.93394	0.915769	1.94444	1.66433	4.57261	0.6245
X2	10.4133	10.4133	10.4133	10.4133	10.4133	10.4133		X2	2.81333	2.81333	2.81333	2.81333	2.81333	2.81333
SD2	0.968779	0.968779	0.968779	0.968779	0.968779	0.968779		SD2	1.93394	1.93394	1.93394	1.93394	1.93394	1.93394
Pooled SD	0.968779	1.26528	1.96747	3.04783	3.66823	2.93614		Pooled SD	1.93394	1.51307	1.9392	1.80418	3.51062	1.43703
Cohen's d	0	7.9192	9.43005	9.57621	9.32874	18.3983		Cohen's d	0	1.93866	3.7146	7.03182	1.72239	25.3903
Effect Size	Small	Large	Large	Large	Large	Large		Effect Size	Small	Large	Large	Large	Large	Large
Effect Size	Cohen's d							Effect Size	Cohen's d
Small	0.2							Small	0.2
Medium	0.5							Medium	0.5
Large	0.8 or greater							Large	0.8 or greater

## Sheet: Fig 1b t tests
Table Analyzed	Donor 236_KLH Dose CXCR4		Table Analyzed	Donor 236_KLH Dose CXCR4		Table Analyzed	Donor 236_KLH Dose CXCR4		Table Analyzed	Donor 236_KLH Dose CXCR4		Table Analyzed	Donor 236_KLH Dose CXCR4
Column B	5		Column C	20		Column D	50		Column E	100		Column F	500
vs.	vs.		vs.	vs.		vs.	vs.		vs.	vs.		vs.	vs.
Column A	0		Column A	0		Column A	0		Column A	0		Column A	0
Unpaired t test			Unpaired t test			Unpaired t test			Unpaired t test			Unpaired t test
P value	0.000633		P value	0.000321		P value	0.000302		P value	0.000335		P value	2.3e-05
P value summary	***		P value summary	***		P value summary	***		P value summary	***		P value summary	****
Significantly different (P < 0.05)?	Yes		Significantly different (P < 0.05)?	Yes		Significantly different (P < 0.05)?	Yes		Significantly different (P < 0.05)?	Yes		Significantly different (P < 0.05)?	Yes
One- or two-tailed P value?	Two-tailed		One- or two-tailed P value?	Two-tailed		One- or two-tailed P value?	Two-tailed		One- or two-tailed P value?	Two-tailed		One- or two-tailed P value?	Two-tailed
t, df	t=9.699, df=4		t, df	t=11.55, df=4		t, df	t=11.73, df=4		t, df	t=11.43, df=4		t, df	t=22.53, df=4
How big is the difference?			How big is the difference?			How big is the difference?			How big is the difference?			How big is the difference?
Mean of column A	10.41		Mean of column A	10.41		Mean of column A	10.41		Mean of column A	10.41		Mean of column A	10.41
Mean of column B	20.43		Mean of column C	28.97		Mean of column D	39.6		Mean of column E	44.63		Mean of column F	64.43
Difference between means (B - A) ± SEM	10.02 ± 1.033		Difference between means (C - A) ± SEM	18.55 ± 1.606		Difference between means (D - A) ± SEM	29.19 ± 2.489		Difference between means (E - A) ± SEM	34.22 ± 2.995		Difference between means (F - A) ± SEM	54.02 ± 2.397
95% confidence interval	7.152 to 12.89		95% confidence interval	14.09 to 23.01		95% confidence interval	22.28 to 36.10		95% confidence interval	25.90 to 42.54		95% confidence interval	47.36 to 60.68
R squared (eta squared)	0.9592		R squared (eta squared)	0.9709		R squared (eta squared)	0.9717		R squared (eta squared)	0.9703		R squared (eta squared)	0.9922
F test to compare variances			F test to compare variances			F test to compare variances			F test to compare variances			F test to compare variances
F, DFn, Dfd	2.412, 2, 2		F, DFn, Dfd	7.249, 2, 2		F, DFn, Dfd	18.80, 2, 2		F, DFn, Dfd	27.67, 2, 2		F, DFn, Dfd	17.37, 2, 2
P value	0.586241		P value	0.242457		P value	0.101034		P value	0.069749		P value	0.108867
P value summary	ns		P value summary	ns		P value summary	ns		P value summary	ns		P value summary	ns
Significantly different (P < 0.05)?	No		Significantly different (P < 0.05)?	No		Significantly different (P < 0.05)?	No		Significantly different (P < 0.05)?	No		Significantly different (P < 0.05)?	No
Data analyzed			Data analyzed			Data analyzed			Data analyzed			Data analyzed
Sample size, column A	3		Sample size, column A	3		Sample size, column A	3		Sample size, column A	3		Sample size, column A	3
Sample size, column B	3		Sample size, column C	3		Sample size, column D	3		Sample size, column E	3		Sample size, column F	3

## Sheet: Fig 1c t tests
Table Analyzed	014 (11-22) CXCR4+ %		Table Analyzed	014 (11-22) CXCR4+ %		Table Analyzed	014 (11-22) CXCR4+ %		Table Analyzed	014 (11-22) CXCR4+ %
Column J	Untreated		Column J	Untreated		Column J	Untreated		Column J	Untreated
vs.	vs.		vs.	vs.		vs.	vs.		vs.	vs.
Column A	ATR-107		Column D	HuA33		Column E	KLH		Column F	LPS
Unpaired t test			Unpaired t test			Unpaired t test			Unpaired t test
P value	0.0104		P value	0.001		P value	0.1025		P value	6.3725e-06
P value summary	*		P value summary	***		P value summary	ns		P value summary	****
Significantly different (P < 0.05)?	Yes		Significantly different (P < 0.05)?	Yes		Significantly different (P < 0.05)?	No		Significantly different (P < 0.05)?	Yes
One- or two-tailed P value?	Two-tailed		One- or two-tailed P value?	Two-tailed		One- or two-tailed P value?	Two-tailed		One- or two-tailed P value?	Two-tailed
t, df	t=4.549, df=4		t, df	t=8.612, df=4		t, df	t=2.109, df=4		t, df	t=31.1, df=4
How big is the difference?			How big is the difference?			How big is the difference?			How big is the difference?
Mean of column A	10.02		Mean of column D	15.5		Mean of column E	8.86		Mean of column F	39.3
Mean of column J	2.813		Mean of column J	2.813		Mean of column J	2.813		Mean of column J	2.81
Difference between means (J - A) ± SEM	-7.203 ± 1.583		Difference between means (J - D) ± SEM	-12.69 ± 1.473		Difference between means (J - E) ± SEM	-6.047 ± 2.866		Difference between means (J - F) ± SEM	-36.5 ± 1.17
95% confidence interval	-11.60 to -2.807		95% confidence interval	-16.78 to -8.597		95% confidence interval	-14.01 to 1.912		95% confidence interval	-39.7 to -33.2
R squared (eta squared)	0.838		R squared (eta squared)	0.9488		R squared (eta squared)	0.5266		R squared (eta squared)	0.996
F test to compare variances			F test to compare variances			F test to compare variances			F test to compare variances
F, DFn, Dfd	1.011, 2, 2		F, DFn, Dfd	1.350, 2, 2		F, DFn, Dfd	5.590, 2, 2		F, DFn, Dfd	9.59, 2, 2
P value	0.9946		P value	0.851		P value	0.3035		P value	0.188856
P value summary	ns		P value summary	ns		P value summary	ns		P value summary	ns
Significantly different (P < 0.05)?	No		Significantly different (P < 0.05)?	No		Significantly different (P < 0.05)?	No		Significantly different (P < 0.05)?	No
Data analyzed			Data analyzed			Data analyzed			Data analyzed
Sample size, column A	3		Sample size, column D	3		Sample size, column E	3		Sample size, column F	3
Sample size, column J	3		Sample size, column J	3		Sample size, column J	3		Sample size, column J	3

## Sheet: Fig 1b dunnett's multiple
Table Analyzed	Donor 236_KLH Dose CXCR4						Number of families	1
Data sets analyzed	A-F						Number of comparisons per family	5
							Alpha	0.05
ANOVA summary
F	94.37						Dunnett's multiple comparisons test	Mean Diff.	95.00% CI of diff.	Below threshold?	Summary	Adjusted P Value	A-?
P value	<0.000001						0 vs. 5	-10.02	-18.11 to -1.933	Yes	*	0.014654	B	5
P value summary	****						0 vs. 20	-18.55	-26.64 to -10.47	Yes	***	0.000117	C	20
Significant diff. among means (P < 0.05)?	Yes						0 vs. 50	-29.19	-37.27 to -21.10	Yes	****	<0.0001	D	50
R squared	0.9752						0 vs. 100	-34.22	-42.31 to -26.13	Yes	****	<0.0001	E	100
							0 vs. 500	-54.02	-62.11 to -45.93	Yes	****	<0.0001	F	500
Brown-Forsythe test
F (DFn, DFd)	0.4689 (5, 12)						Test details	Mean 1	Mean 2	Mean Diff.	SE of diff.	n1	n2	q	DF
P value	0.792434						0 vs. 5	10.41	20.43	-10.02	2.787	3	3	3.595	12
P value summary	ns						0 vs. 20	10.41	28.97	-18.55	2.787	3	3	6.656	12
Are SDs significantly different (P < 0.05)?	No						0 vs. 50	10.41	39.6	-29.19	2.787	3	3	10.47	12
							0 vs. 100	10.41	44.63	-34.22	2.787	3	3	12.28	12
Bartlett's test							0 vs. 500	10.41	64.43	-54.02	2.787	3	3	19.38	12
Bartlett's statistic (corrected)
P value
P value summary
Are SDs significantly different (P < 0.05)?
ANOVA table	SS	DF	MS	F (DFn, DFd)	P value
Treatment (between columns)	5499	5	1100	F (5, 12) = 94.37	P<0.000001
Residual (within columns)	139.8	12	11.65
Total	5639	17
Model comparison	SS	DF	Probability it is correct
Null H. All population means identical	5639	17	9.548e-009%
Alternative H: Distinct population means	139.8	12	100%
Ratio of probabilities			0
Difference in AICc			46.14
Data summary
Number of treatments (columns)	6
Number of values (total)	18

## Sheet: Fig 1c dunnett's multiple
Table Analyzed	014 (11-22) CXCR4+ %						Number of families	1
Data sets analyzed	A-J						Number of comparisons per family	9
							Alpha	0.05
ANOVA summary
F	61.674						Dunnett's multiple comparisons test	Mean Diff.	95.00% CI of diff.	Below threshold?	Summary	Adjusted P Value	J-?
P value	<0.00000000001						Untreated vs. ATR-107	-7.20333	-12.842226 to -1.5644404	Yes	**	0.00871949	A	ATR-107
P value summary	****						Untreated vs. Adalimumab	-1.18167	-7.4861407 to 5.1228073	No	ns	0.996635	B	Adalimumab
Significant diff. among means (P < 0.05)?	Yes						Untreated vs. Emicizumab	-2.77333	-8.4122263 to 2.8655596	No	ns	0.621314	C	Emicizumab
R squared	0.966903						Untreated vs. HuA33	-12.6867	-18.325560 to -7.0477737	Yes	****	<0.0001	D	HuA33
							Untreated vs. KLH	-6.04667	-11.685560 to -0.40777371	Yes	*	0.032137	E	KLH
Brown-Forsythe test							Untreated vs. LPS	-36.4867	-42.125560 to -30.847774	Yes	****	<0.0001	F	LPS
F (DFn, DFd)	0.62479014 (9, 19)						Untreated vs. Rituximab	-3.78	-9.4188930 to 1.8588930	No	ns	0.302164	G	Rituximab
P value	0.76209						Untreated vs. Tocilizumab	-2.93333	-8.5722263 to 2.7055596	No	ns	0.563708	H	Tocilizumab
P value summary	ns						Untreated vs. Trastuzumab	-8.90333	-14.542226 to -3.2644404	Yes	**	0.00120795	I	Trastuzumab
Are SDs significantly different (P < 0.05)?	No
							Test details	Mean 1	Mean 2	Mean Diff.	SE of diff.	n1	n2	q	DF
Bartlett's test							Untreated vs. ATR-107	2.81333	10.0167	-7.20333	1.90069	3	3	3.78984	19
Bartlett's statistic (corrected)							Untreated vs. Adalimumab	2.81333	3.995	-1.18167	2.12504	3	2	0.556068	19
P value							Untreated vs. Emicizumab	2.81333	5.58667	-2.77333	1.90069	3	3	1.45912	19
P value summary							Untreated vs. HuA33	2.81333	15.5	-12.6867	1.90069	3	3	6.67475	19
Are SDs significantly different (P < 0.05)?							Untreated vs. KLH	2.81333	8.86	-6.04667	1.90069	3	3	3.18129	19
							Untreated vs. LPS	2.81333	39.3	-36.4867	1.90069	3	3	19.1965	19
ANOVA table	SS	DF	MS	F (DFn, DFd)	P value		Untreated vs. Rituximab	2.81333	6.59333	-3.78	1.90069	3	3	1.98875	19
Treatment (between columns)	3007.88	9	334.209	F (9, 19) = 61.674048	P<0.00000000001		Untreated vs. Tocilizumab	2.81333	5.74667	-2.93333	1.90069	3	3	1.5433	19
Residual (within columns)	102.96	19	5.41896				Untreated vs. Trastuzumab	2.81333	11.7167	-8.90333	1.90069	3	3	4.68425	19
Total	3110.84	28
Data summary
Number of treatments (columns)	10
Number of values (total)	29

## Sheet: Figure 2
Fold change in CXCR4 expression over untreated
	Tocilizumab			ATR-107			HuA33			KLH
	Mean	SD	N	Mean	SD	N	Mean	SD	N	Mean	SD	N
Donor 014	2.04265	0.32551	3	3.56043	0.69115	3	5.50948	0.591587	3	3.14929	1.62534	3
Donor 890	1.76786	0.0229592	3	2.34439	0.291051	3	2.72704	0.142218	3	2.80102	0.170442	3
Donor 773	1.28163	0.101959	3	2.45247	1.12841	3	3.09616	0.117128	3	3.31887	0.355479	6
Donor 919	2.39927	0.50314	3	2.8836	0.597908	3	2.81693	0.239684	3	3.90415	1.87376	6
Donor 589	NA	NA	NA	1.64467	0.143016	3	2.1065	0.513061	3	1.63525	0.212692	3
Donor 236	1.16533	0.176242	3	2.73642	0.224055	3	2.99799	0.332449	3	4.94287	2.44986	6
Donor 501	1.64249	0.109913	2	NA	NA	NA	NA	NA	NA	1.84456	0.293101	2
Fold change in IL-12/IL-23p40 expression over untreated
	Tocilizumab			ATR-107			HuA33			KLH
	Mean	SD	N	Mean	SD	N	Mean	SD	N	Mean	SD	N
Donor 014	0.895539	0.16492	3	0.978237	0.101215	3	1.09467	0.101897	3	2.1099	1.62318	3
Donor 890	1.31915	0.124137	3	1.33435	0.218908	3	1.25228	0.0278576	3	1.55623	0.36976	3
Donor 773	0.83774	0.121147	3	1.39503	0.237206	3	1.54351	0.119467	3	1.41309	0.221239	6
Donor 919	0.835714	0.112259	3	1.5467	0.0865304	3	1.75968	0.0275899	6	1.15238	0.0893095	3
Donor 589	NA	NA	NA	1.12629	0.11836	3	1.29381	0.214042	3	1.25	0.0855189	3
Donor 236	1.10092	0.11035	6	1.86756	0.633499	6	1.97651	0.772079	6	2.39218	0.106584	3
Donor 501	1.65596	0.00189319	2	NA	NA	NA	NA	NA	NA	1.40161	0.107912	2
Fold change in CD40 expression over untreated
	Tocilizumab			ATR-107			HuA33			KLH
	Mean	SD	N	Mean	SD	N	Mean	SD	N	Mean	SD	N
Donor 014	1.22135	0.0979069	3	1.32056	0.132368	3	1.52925	0.155314	3	1.71399	0.143688	3
Donor 890	1.1242	0.0159379	3	1.30157	0.0460087	3	1.29434	0.0461207	3	1.24755	0.0435419	3
Donor 773	0.869347	0.0703518	3	13.1529	5.65393	3	16.949	2.15543	3	11.0207	10.6688	6
Donor 919	1.16998	0.116777	3	8.55744	0.548996	3	8.34372	0.626692	3	5.49657	4.1591	6
Donor 589	NA	NA	NA	3.6413	0.36408	3	3.67236	0.279826	3	3.78882	0.316233	3
Donor 236	1.47023	0.405575	6	2.31239	0.16394	3	2.34127	0.300947	6	3.63347	1.82867	6
Donor 501	0.836591	0.552859	2	NA	NA	NA	NA	NA	NA	1.36826	0.442287	2

## Sheet: Fig 2A - Effect Size
Cohen's d = (mean of group 1 / mean of group 2)/SD
SD defined as the standard deviation from a control group, here all t-tests were compared with tocilizumab group, or the pooled SD
	ATR-107	Adalimumab	Emicizumab	HuA33	KLH	LPS	Rituximab	Tocilizumab	Trastuzumab
Number of values	6	6	6	6	7	7	6	6	6
Mean	2.604	1.325	2.965	3.209	3.085	8.005	2.026	1.717	2.272
Std. Deviation	0.6358	0.1316	1.518	1.179	1.148	4.911	0.6199	0.4634	1.123
Std. Error of Mean	0.2596	0.05374	0.6195	0.4814	0.4338	1.856	0.2531	0.1892	0.4586
Effect Size vs Tocilizumab - Control Group SD
X1	2.604	1.325	2.965	3.209	3.085	8.005	2.026	NA	2.272
SD1	0.6358	0.1316	1.518	1.179	1.148	4.911	0.6199	NA	1.123
X2	1.717	1.717	1.717	1.717	1.717	1.717	1.717	NA	1.717
SD2	0.4634	0.4634	0.4634	0.4634	0.4634	0.4634	0.4634	NA	0.4634
Cohen's d	1.91411	-0.845921	2.69314	3.21968	2.95209	13.5693	0.666811	NA	1.19767
Effect Size	Large	Small	Large	Large	Large	Large	Medium		Large
Effect Size vs Tocilizumab - Pooled SD
X1	2.604	1.325	2.965	3.209	3.085	8.005	2.026	NA	2.272
SD1	0.6358	0.1316	1.518	1.179	1.148	4.911	0.6199	NA	1.123
X2	1.717	1.717	1.717	1.717	1.717	1.717	1.717	NA	1.717
SD2	0.4634	0.4634	0.4634	0.4634	0.4634	0.4634	0.4634	NA	0.4634
Pooled SD	0.556319	0.34063	1.12229	0.895762	0.875398	3.48803	0.547273	NA	0.859031
Cohen's d	1.59441	-1.15081	1.11201	1.66562	1.56272	1.80274	0.564618	NA	0.646077
Effect Size	Large	Small	Large	Large	Large	Large	Medium	NA	Medium
Effect Size	Cohen's d
Small	0.2
Medium	0.5
Large	0.8 or greater

## Sheet: Figure 3A
All Fold Change Values
	ATR-107	Adalimumab	Emicizumab	HuA33	KLH	LPS	Rituximab	Tocilizumab	Trastuzumab
Donor 589	1.12629	1.15722	NA	1.29381	1.25	3.37887	NA	NA	NA
	3.6413	1.72671	NA	3.67236	3.78882	17.4224	NA	NA	NA
	1.64467	1.22667	NA	2.1065	1.63525	3.57681	NA	NA	NA
Donor 773	1.39503	0.932409	1.01091	1.54351	1.41309	3.46485	1.21282	0.83774	1.0466
	13.1529	2.94762	1.44556	16.949	11.0207	3.36516	1.0402	0.869347	1.05193
	2.45247	1.27817	2.80816	3.09616	3.31887	10.5388	2.19592	1.28163	2.04354
Donor 919	1.5467	1.08041	0.895238	1.75968	1.15238	2.41316	0.928571	0.835714	0.952381
	8.55744	1.81458	1.66253	8.34372	5.49657	11.7986	1.44045	1.16998	1.19727
	2.8836	1.1788	4.20879	2.81693	3.90415	14.0529	2.61538	2.39927	2.78755
Donor 014	1.32056	1.30003	1.1974	1.52925	1.71399	4.46801	1.46083	1.22135	1.65925
	0.978237	0.779108	0.844396	1.09467	2.1099	2.9728	0.763874	0.895539	1.06638
	3.56043	1.42002	1.98578	5.50948	3.14929	13.9692	2.3436	2.04265	4.16469
Donor 890	1.33435	0.860182	1.05167	1.25228	1.55623	4.95745	1.24924	1.31915	1.34043
	1.30157	0.894513	1.23522	1.29434	1.24755	3.97703	1.7567	1.1242	1.48447
	2.34439	1.31122	1.89796	2.72704	2.80102	4.66071	2.47704	1.76786	2.15816
Donor 236	1.86756	1.38052	1.10617	1.97651	2.39218	6.47931	1.25773	1.10092	1.15031
	2.31239	1.67233	1.65566	2.34127	3.63347	3.74703	1.83123	1.47023	1.82772
	2.73642	1.53521	5.36652	2.99799	4.94287	7.11543	1.072	1.16533	0.874133
Donor 501	NA	NA	1.42972	NA	1.40161	1.47256	1.90361	1.65596	1.34538
	NA	NA	1.55981	NA	1.36826	1.79046	0.616497	0.836591	1.32134
	NA	NA	1.52332	NA	1.84456	2.12435	1.45078	1.64249	1.60622
Mean	3.00868	1.36087	1.82693	3.46136	2.91146	6.08314	1.53425	1.31311	1.61543
SD	3.06652	0.494871	1.19026	3.81001	2.25343	4.63766	0.592462	0.444192	0.803397
N	18	18	18	18	21	21	18	18	18
% Positive Response	0.5	0.06	0.17	0.5	0.48	0.85	0.17	0.06	0.11

## Sheet: Figure 3B
			Fold change over untreated			Total Response Index
	Label	Highest Clinical ADA from USPI (%)	CXCR4	CD40	IL-12/IL-23p40	Mean	SD
Tocilizumab	T	2	1.71654	1.11528	1.1075	1.31311	0.349403
Rituximab	R	12	2.02579	1.35765	1.21931	1.53425	0.431268
Emicizumab	E	5.1	2.96509	1.45936	1.05635	1.82693	1.00606
Trastuzumab	TR	16	2.27238	1.42366	1.15025	1.61543	0.585131
Adalimumab	A	28	1.30997	1.72596	1.03164	1.35586	0.349429
ATR-107	AT	76	2.43565	5.04769	1.37469	2.95268	1.89029
HuA33	H	73	3.04243	5.68833	1.48674	3.40584	2.12424
KLH	K	100	3.08514	4.03847	1.61077	2.91146	1.22314

[truncated: 4 more sheets: Figure 4B,D,E, Figure 4C, Supp Figure 2, Supp Fig 3]
